# Supplementary material for: Functional analysis and binding affinity of tomato ethylene response factors provide insight on the molecular bases of plant differential responses to ethylene
Source: BMC Plant Biol. 2012 Oct 11;12:190. doi: 10.1186/1471-2229-12-190 (PMC3548740; doi:10.1186/1471-2229-12-190)
Supplement: Additional file 1 — Correspondance between Sl-ERF nomenclature and ITAG 2.3 nomenclature. [file 1471-2229-12-190-S1.xls]

## Sheet: Feuil1
Nomenclature GBF	Alias	Chromosome
Sl-ERF.E.4	Solyc01g065980	ch01
Sl-ERF.G.1	Solyc01g095500	ch01
Sl-ERF.D.3	Solyc01g108240	ch01
Sl-ERF.B.2	Solyc02g077360	ch02
Sl-ERF.C.5	Solyc02g077370	ch02
Sl-ERF.C.6	Solyc03g093560	ch03
Sl-ERF.A.2	Solyc03g093610	ch03
Sl-ERF.C.4	Solyc03g123500	ch03
Sl-ERF.C.2	Solyc04g014530	ch04
Sl-ERF.D.1	Solyc04g051360	ch04
Sl-ERF.C.2	Solyc04g014530	ch04
Sl-ERF.D.1	Solyc04g051360	ch04
Sl-ERF.C.2	Solyc04g014530	ch04
Sl-ERF.D.1	Solyc04g051360	ch04
Sl-ERF.A.3	Solyc06g063070	ch06
Sl-ERF.H.1	Solyc06g065820	ch06
Sl-ERF.E.3	Solyc06g082590	ch06
Sl-ERF.F.3	Solyc07g049490	ch07
Sl-ERF.F.4	Solyc07g053740	ch07
Sl-ERF.F.2	Solyc07g064890	ch07
Sl-ERF.A.1	Solyc08g078180	ch08
Sl-ERF.C.3	Solyc09g066360	ch09
Sl-ERF.E.1	Solyc09g075420	ch09
Sl-ERF.E.2	Solyc09g089930	ch09
Sl-ERF.F.1	Solyc10g006130	ch10
Sl-ERF.F.5	Solyc10g009110	ch10
Sl-ERF.D.4	Solyc10g050970	ch10
Sl-ERF.D.2	Solyc12g056590	ch12
