# Supplementary material for: Functional analysis and binding affinity of tomato ethylene response factors provide insight on the molecular bases of plant differential responses to ethylene
Source: BMC Plant Biol. 2012 Oct 11;12:190. doi: 10.1186/1471-2229-12-190 (PMC3548740; doi:10.1186/1471-2229-12-190)
Supplement: Additional file 4 — Primers used for RACE amplification. [file 1471-2229-12-190-S4.xls]

## Sheet: Feuil1
Sl-ERF.D.3_NGSP1	aacattcgtggttgtggtggcag
Sl-ERF.D.3_GSP1	cccatggcctctgtctcactcctctgt
Sl-ERF.G.1_GSP2	gaagaaaatggctgctgcagatgtgagg
Sl-ERF.G.1_NGSP2	aaaagtttcgcggtgtcagacagaggcc
Sl-ERF.F.3_GSP2	cctcgttatcgaggtgttcgtaaacggc
Sl-ERF.F.3_NGSP2	gccgcacgcgcttacgacgatgc
