# Supplementary material for: Functional analysis and binding affinity of tomato ethylene response factors provide insight on the molecular bases of plant differential responses to ethylene
Source: BMC Plant Biol. 2012 Oct 11;12:190. doi: 10.1186/1471-2229-12-190 (PMC3548740; doi:10.1186/1471-2229-12-190)
Supplement: Additional file 5 — Primers used for CDS amplification. Each pair of primers encompasses the complete CDS from the ATG to the STOP codon. Adaptors attB1 and attB2, have been added at the 5′ end of sense and antisense primers, respectively. [file 1471-2229-12-190-S5.xls]

## Sheet: Feuil1
Name	Sequence
Sl-ERF.A.1_F	AAAAAGCAGGCTTCATGTATTCAAATTGTGAACTAGAAAATG
Sl-ERF.A.1_R	CAAGAAAGCTGGGTCTTATTGCTTTGTTCCACGAGC
Sl-ERF.A.2_F	AAAAAGCAGGCTTCATGTATCAACTTCCCACTTCT
Sl-ERF.A.2_R	CAAGAAAGCTGGGTGTTAGCTCCATATTTTAACTAA
Sl-ERF.A.3_F	AAAAAGCAGGCTTCATGGATCAACAGTTACCACCGACG
Sl-ERF.A.3_R	CAAGAAAGCTGGGTCTTAAATGACCAATAGTTGATGG
Sl-ERF.B.1_F	AAAAAGCAGGCTTCATGGATTCTTCTTCACTAGAAATG
Sl-ERF.B.1_R	CAAGAAAGCTGGGTCTCAGTGGATCGTGATGGCAG
Sl-ERF.B.2_F	AAAAAGCAGGCTTCATGGGTTCTCCACAAGAGACTTG
Sl-ERF.B.2_R	CAAGAAAGCTGGGTCTTATATCATAACAAGCTGAGAT
Sl-ERF.B.3_F	AAAAAGCAGGCTTCATGACGAAACAAGATGAAGGA
Sl-ERF.B.3_R	CAAGAAAAGCTGGGTGCTACACCAACTCCATCTTGTT
Sl-ERF.C.1_F	AAAAAGCAGGCTTCATGTCAAGCCCACTAGAGATAG
Sl-ERF.C.1_R	CAAGAAAGCTGGGTCCTATGATGAAGTCATTAAAAGC
Sl-ERF.C.2_F	AAAAAGCAGGCTTCATGGAATCTTCATCCCCTAAAAC
Sl-ERF.C.2_R	CAAGAAAGCTGGGTCCTAATTAGAGGAAGTACTCG
Sl-ERF.C.3_F	AAAAAGCAGGCTTCATGGATTATTCATCTCGGG
Sl-ERF.C.3_R	CAAGAAAGCTGGGTCTCACCAATTTGTGATACTTTCTG
Sl-ERF.C.4_F	AAAAAGCAGGCTTCATGGATTCTTCTTCTTCTTCATCTC
Sl-ERF.C.4_R	CAAGAAAGCTGGGTCTTACCATGGACTAAAATAAGTTGC
Sl-ERF.C.5_F	AAAAAGCAGGCTTCATGACTACTCATCATGTGG
Sl-ERF.C.5_R	CAAGAAAGCTGGGTCTTACAAAGAGGATAATAAACTATCC
Sl-ERF.C.6_F	AAAAAGCAGGCTTCATGGTTCCAACTCCTCAAAGTGATTTACC
Sl-ERF.C.6_R	CAAGAAAGCTGGGTCTTAACATCTTGATTCAAATACATC
Sl-ERF.D.1_F	AAAAAGCAGGCTTCTAGTGTAATATTGTTCACTAC
Sl-ERF.D.1_R	CAAGAAAGCTGGGTCTTATCCAGATGAAGAAGAAGGG
Sl-ERF.D.2_F	AAAAAGCAGGCTTCATGTGCTTTTTAAAGGTGGCG
Sl-ERF.D.2_R	CAAGAAAGCTGGGTCTTAACTAGAAGATGGAGGATATTGG
Sl-ERF.D.3_F	AAAAAGCAGGCTTCATGCATTGGTTAAATAAAAG
Sl-ERF.D.3_R	CAAGAAAGCTGGGTCTTAAAAGCTGTGAACATTCCCG
Sl-ERF.D.4_F	AAAAAGCAGGCTTCATGTCGCCGCCCTTGTTTCGCGTACCG
Sl-ERF.D.4_R	CAAGAAAGCTGGGTCCTAGAAGCTATGAGCAATATAGCC
Sl-ERF.E.1_F	AAAAAGCAGGCTTCATGTGTGGTGGTGCAATTCTTGCTG
Sl-ERF.E.1_R	CAAGAAAGCTGGGTCTTAAACTACATTATAACTTGGTTG
Sl-ERF.E.2_F	AAAAAGCAGGCTTCATGTGTGGTGGTGCAATTATCTCCG
Sl-ERF.E.2_R	CAAGAAAGCTGGGTCTTAGTAGGCACCTCCCATTAAAGAAGG
Sl-ERF.E.3_F	AAAAAGCAGGCTTCATGTGTGGTGGTTCTATAATCTCCG
Sl-ERF.E.3_R	CAAGAAAGCTGGGTCTCAGGTACCATAGTAACGGGGGTTTCC
Sl-ERF.E.4_F	AAAAAGCAGGCTTCATGTGTGGAGGTGCCATAATC
Sl-ERF.E.4_R	CAAGAAAGCTGGGTCTCAGTAGAACTGATGATGAG
Sl-ERF.F.1_F	AAAAAGCAGGCTTCATGAGAAGAGGCAGAGCAACTCC
Sl-ERF.F.1_R	CAAGAAAGCTGGGTCTCAAAGACATAGTGCTGTGC
Sl-ERF.F.2_F	AAAAAGCAGGCTTCATGCGGAGAAGCAGAGCAGCC
Sl-ERF.F.2_R	CAAGAAAGCTGGGTCTCAAATGACAGGTGGGTCAC
Sl-ERF.F.3_F	AAAAAGCAGGCTTCATGCGCCACCGGAAGTCGTCGG
Sl-ERF.F.3_R	CAAGAAAGCTGGGTCTTAGAGGCATAAAGCGGTGACG
Sl-ERF.F.4_F	AAAAAGCAGGCTTCATGGCTGTGAAAGATAAGGCTG
Sl-ERF.F.4_R	CAAGAAAGCTGGGTCTTAAACTTCCATAGGTGGCGCAAG
Sl-ERF.F.5_F	AAAAAGCAGGCTTCATGGCGCCTAAGGAAAAAATT
Sl-ERF.F.5_R	CAAGAAAGCTGGGTGTCACATGTTTTCCGGTGGAGG
Sl-ERF.G.1_F	AAAAAGCAGGCTTCATGGAATCACAAAAAATCAAAAAG
Sl-ERF.G.1_R	CAAGAAAGCTGGGTCTCAACAAACATCTTGGAAGAAATC
Sl-ERF.G.2_F	AAAAAGCAGGCTTCATGACGGAAAATTCAGTTCCGG
Sl-ERF.G.2_R	CAAGAAAGCTGGGTCCTATCGAGCTTCAAGGGCAAAATCG
Sl-ERF.H.1_F	AAAAAGCAGGCTTCTAGGCTAGGGCACAACAAAGAT
Sl-ERF.H.1_R	CAAGAAAGCTGGGTCTCACTGGATTTGGTGAGAAGG
