# Supplementary material for: Functional analysis and binding affinity of tomato ethylene response factors provide insight on the molecular bases of plant differential responses to ethylene
Source: BMC Plant Biol. 2012 Oct 11;12:190. doi: 10.1186/1471-2229-12-190 (PMC3548740; doi:10.1186/1471-2229-12-190)
Supplement: Additional file 6 — Primers used for qRT-PCR. Primers designed with PRIMER EXPRESS software in sequence specific regions for each ERF. Specificity was further checked using BLAST against all tomato unigenes (Tomato unigene database). [file 1471-2229-12-190-S6.xls]

## Sheet: Feuil1
Name	Sequence	Concentration (nm)
Sl-Actin-51F	TGTCCCTATTTACGAGGGTTATGC	300
Sl-Actin-51R	CAGTTAAATCACGACCAGCAAGAT	300
Sl-ERF.A.1_F	ACCGGATCCTGTTAGAGTTGGA	300
Sl-ERF.A.1_R	CGACGCCGATGAACAATG	300
Sl-ERF.A.2_F	CGGTATCATCAGCTTCGGAAA	300
Sl-ERF.A.2_R	TCTCAACTTCTAATTCGGCTTGCT	300
Sl-ERF.A.3_F	GCGAAATGGATCAACAGTTACCA	300
Sl-ERF.A.3_R	ATTAGACGACTGAAGCTTGAATTCC	300
Sl-ERF.B.1_F	GAATGATGACGGAATTGTAATGAAGA	900
Sl-ERF.B.1_R	TTCCACAATCCCAAATTGAAGA	900
Sl-ERF.B.2_F	AGTTTGCAGCGGAGATTCGT	300
Sl-ERF.B.2_R	TGCCCTGTCATATGCCTTTG	300
Sl-ERF.B.3_F	CGGAGATAAGAGATCCAAGTCGAA	300
Sl-ERF.B.3_R	CTTAAACGCTGCACAATCATAAGC	300
Sl-ERF.C.1_F	TTCTTCGTGTCGAAAATACTAAGTTCAGT	300
Sl-ERF.C.1_R	ACTCTAAATTCTTCAAGAAATCCAGAACA	300
Sl-ERF.C.2_F	ATCATTACCATGGAATGATCAACATT	300
Sl-ERF.C.2_R	CCGTCTATAACTTTCTTTCGAGGTTAA	300
Sl-ERF.C.3_F	CAAGAAGTTTCCTCAATCTCTCATGTAT	300
Sl-ERF.C.3_R	CCGAGATGAATAATCCATTTGATTT	300
Sl-ERF.C.5_F	CAACGTTGACAACATCTTTGCA	50
Sl-ERF.C.5_R	AACTTGGGAAGATATTCTCAATGGAA	50
Sl-ERF.C.6_F	GGGAAATACGCTGCGGAAA	300
Sl-ERF.C.6_R	TTTCGAACGTACCTAGCCATACTCT	300
Sl-ERF.D.1_F	GGCAGCTGAAATAAGAGATCCATATAA	900
Sl-ERF.D.1_R	CTAGCAGCCCCTTCAGCAGTAT	900
Sl-ERF.D.2_F	ACACAAGTAGCACCAGCACCACTA	300
Sl-ERF.D.2_R	ACCCCAAAAAAAGCAAGAAAATT	300
Sl-ERF.D.3_F	ATTCATTTTCGGGTTGTGCAGTA	50
Sl-ERF.D.3_R	CGACTATAATGATTTCTGCCGAACT	50
Sl-ERF.D.4_F	GTTGCTGCTTTAACCAATGTGATTAT	50
Sl-ERF.D.4_R	CTTCCGGTACGCGAAACAAG	50
Sl-ERF.E.1_F	GTTCCTCTCAACCCCAAACG	300
Sl-ERF.E.1_R	TTCATCTGCTCACCACCTGTAGA	300
Sl-ERF.E.2_F	ACTTCGTGAGGAAACCCTGAAC	300
Sl-ERF.E.2_R	GTTACTAATATAAGTCATGTTGGGCTGAA	300
Sl-ERF.E.3_F	GCATTTGCGATCTGAAGTTGTT	50
Sl-ERF.E.3_R	CAAATGGCTTGACATCGACTTG	50
Sl-ERF.E.4_F	AGGCCAAGGAAGAACAAGTACAGA	900
Sl-ERF.E.4_R	CCAAGCCAAACGCGTACAC	900
Sl-ERF.F.1_F	ACGAGCTTTCTTCTTTTCTCTCTCTAAA	300
Sl-ERF.F.1_R	GAAACTCGATATCCTTCTGTAAAATCTTC	300
Sl-ERF.F.2_F	TTGATACCACTGCTTACCTAGTTTTTCT	300
Sl-ERF.F.2_R	TATCTTCTATGGCTCCTTCCTCTTCT	300
Sl-ERF.F.3_F	AGTAGTAAGGTGACCCGGATGAAG	300
Sl-ERF.F.3_R	CACCGATCATCCACCACAGA	300
Sl-ERF.F.4_F	GAGCTAATGGCTGATTTTTGTATATAAGTTC	300
Sl-ERF.F.4_R	AAATGGTAGAAACAGCACGAGAAAG	300
Sl-ERF.F.5_F	TGGAGCGAAAGCGAAAACTAA	300
Sl-ERF.F.5_R	GTCTGACTCGGACTCCGATTG	300
Sl-ERF.G.1_F	GAAGAAAGCGATCGATTTGAAGA	50
Sl-ERF.G.1_R	TTTTCCCCATGGCCTCTGT	50
Sl-ERF.G.2_F	CGGTGGAGATAAAAGCGAAAAC	300
Sl-ERF.G.2_R	CCACTTCGCAGAACCCTAGATT	300
Sl-ERF.H.1_F	AGATGCAGCAAGAGCATATGATG	900
Sl-ERF.H.1_R	TTGGGTTGTATGGGAAATTAGTTCT	900
