# Supplementary material for: Functional analysis and binding affinity of tomato ethylene response factors provide insight on the molecular bases of plant differential responses to ethylene
Source: BMC Plant Biol. 2012 Oct 11;12:190. doi: 10.1186/1471-2229-12-190 (PMC3548740; doi:10.1186/1471-2229-12-190)
Supplement: Additional file 7 — Primers used for the synthesis of radioactive GCC box probes utilized in EMSA experiments. [file 1471-2229-12-190-S7.xls]

## Sheet: Feuil1
Nt-Chitinase	TCTAGAAAGAGCCGCCACTAAC
	ACTAGTTAGTGGCGGCTCTTTC
Nt-Chitinase_m3A	TCTAGAAAAAGCCGCCACTAAC
	ACTAGTTAGTGGCGGCTTTTTC
Nt-Chitinase_m3C	TCTAGAAACAGCCGCCACTAAC
	ACTAGTTAGTGGCGGCTGTTTC
NtChitinase_m3T	TCTAGAAATAGCCGCCACTAAC
	ACTAGTTAGTGGCGGCTATTTC
NtChitinase_m4C	TCTAGAAAGCGCCGCCACTAAC
	ACTAGTTAGTGGCGGCGCTTTC
NtChitinase_m4G	TCTAGAAAGGGCCGCCACTAAC
	ACTAGTTAGTGGCGGCCCTTTC
NtChitinase_m4T	TCTAGAAAGTGCCGCCACTAAC
	ACTAGTTAGTGGCGGCACTTTC
NtChitinase_m11C	TCTAGAAAGAGCCGCCCCTAAC
	ACTAGTTAGGGGCGGCTCTTTC
NtChitinase_m11G	TCTAGAAAGAGCCGCCGCTAAC
	ACTAGTTAGCGGCGGCTCTTTC
NtChitinase_m11T	TCTAGAAAGAGCCGCCTCTAAC
	ACTAGTTAGAGGCGGCTCTTTC
NtChitinase_m12A	TCTAGAAAGAGCCGCCAATAAC
	ACTAGTTATTGGCGGCTCTTTC
NtChitinase_m12T	TCTAGAAAGAGCCGCCATTAAC
	ACTAGTTAATGGCGGCTCTTTC
NtChitinase_m12G	TCTAGAAAGAGCCGCCAGTAAC
	ACTAGTTACTGGCGGCTCTTTC
